# Supplementary material for: The Middle Eastern Cousin: Comparative Venomics of Daboia palaestinae and Daboia russelii
Source: Toxins (Basel). 2022 Oct 23;14(11):725. doi: 10.3390/toxins14110725 (PMC9696752; doi:10.3390/toxins14110725)
Supplement: Supplementary file 1 [file toxins-14-00725-s001.zip]

Archive with 3 entries (3 files):
- Supplementary figures_revised.pdf
- Supplementary File S1.pdf
- Supplementary Tables.pdf
